# Supplementary material for: Humidifier Disinfectant Consumption and Humidifier Disinfectant-Associated Lung Injury in South Korea: A Nationwide Population-Based Study
Source: Int J Environ Res Public Health. 2021 Jun 6;18(11):6136. doi: 10.3390/ijerph18116136 (PMC8201190; doi:10.3390/ijerph18116136)
Supplement: Supplementary file 1 [file ijerph-18-06136-s001.zip]

Archive with 5 entries (5 files):
- Figure S1.tif
- Figure S2.tif
- Figure S3.tif
- Figure S4.tif
- Table S1.pdf
